# Supplementary material for: SlDELLA interacts with SlPIF4 to regulate arbuscular mycorrhizal symbiosis and phosphate uptake in tomato
Source: Hortic Res. 2024 Jul 21;11(9):uhae195. doi: 10.1093/hr/uhae195 (PMC11384114; doi:10.1093/hr/uhae195)
Supplement: Web_Material_uhae195 [file web_material_uhae195.zip]

Archive with 2 entries (2 files):
- Supplementary figures.doc
- Supplementary tables.doc
